# Supplementary material for: The YTHDF proteins ECT2 and ECT3 bind largely overlapping target sets and influence target mRNA abundance, not alternative polyadenylation
Source: eLife. 2021 Sep 30;10:e72377. doi: 10.7554/eLife.72377 (PMC8789314; doi:10.7554/eLife.72377)
Supplement: Figure 5—source data 1. [file elife-72377-fig5-data1.zip]

Archive with 7 entries (6 files):
- ECT2-3_Targets_v2_Figure5-Source_data_1.pdf
- __MACOSX/
- __MACOSX/._ECT2-3_Targets_v2_Figure5-Source_data_1.pdf
- ECT2:3_Targets_v2_Figure5-Source_data_2.jpg
- __MACOSX/._ECT2:3_Targets_v2_Figure5-Source_data_2.jpg
- ECT2:3_Targets_v2_Figure5-Source_data_3.jpg
- __MACOSX/._ECT2:3_Targets_v2_Figure5-Source_data_3.jpg
